# Supplementary material for: Redox-Active Cerium Fluoride Nanoparticles Selectively Modulate Cellular Response against X-ray Irradiation In Vitro
Source: Biomedicines. 2023 Dec 20;12(1):11. doi: 10.3390/biomedicines12010011 (PMC10813610; doi:10.3390/biomedicines12010011)
Supplement: Supplementary file 1 [file biomedicines-12-00011-s001.zip]

Archive with 1 entries (1 files):
- biomedicines-2761064-supplementary.pdf
